# Supplementary material for: Incorporating the pedigree information in multi-environment trial analyses for improving common vetch
Source: Front Plant Sci. 2023 Aug 16;14:1166133. doi: 10.3389/fpls.2023.1166133 (PMC10467272; doi:10.3389/fpls.2023.1166133)
Supplement: Supplementary file 1 [file DataSheet_1.zip › Data Sheet 1/Supplementary tables.xlsx]

## Sheet: S1-Reml estimates
Supplementary Table S1. REML estimates of the linear row and range slopes, block, spline in the row direction, row, range and residual variance, correlation in the range and row direction for the final model
	Estimates		Variance						Correlation
Site	Lin(row)	Lin(range)	Block	BlockB	spl(lrow)	Row	Range	Residual variance	AR1 Range	AR1 Row
2015BLYPRIM			0.001					0.0174	0.2107	0.2301
2015KIG1X4	0.0007		0.0017		0.00014			0.0323	0	0.5756
2015KIGPRIM	0.0034		0.002		0.0008			0.0327	0.1874	0.4733
2015LAMPRIM			0.0226					0.0394	0	0.5309
2015MRCPRIM	0.0017		0.0063		8e-05			0.0113	0	0.428
2015WOSPRIM	-0.0021		0.0067		2e-05			0.0232	0	0.6158
2016BLYPRIM			0.0041					0.0625	0.241	0
2016KIG1X4			0.0152					0.0971	0	0.3923
2016KIGPRIM	0.0085		0.0351					0.1072	0	0.4493
2016LAMPRIM	-0.0094		0.0053					0.1506	0	0.5069
2016MRCPRIM	0.003		0.0003					0.0265	0	0.1164
2017BLYPRIM			0.006					0.0316	0.1959	0.4767
2017KIG1X4	-0.0133		0.006		0.0004			0.0448	0	0
2017KIGPRIM	0.0132		0.0123			0.0667		0.1121	0	0.4428
2017LAMPRIM	-0.0066		0			0.0062		0.0639	0	0.6662
2017WOLPRIM			0.0603					0.1223	0	0.4792
2018BLYPRIM	-0.0045		0.01		0.0001	0.0007		0.0068	0	0.1165
2018KIG1X4	-0.0141		0.004					0.0706	0	0.7908
2018MRCPRIM	-0.002		0.0071					0.01	0.2177	0.1942
2018WOLPRIM			0.25					0.3726	0	0.6008
2019BLYPRIM	-0.0058		0			0.0012		0.0099	0	0.5393
2019KIG1X4	-0.0016		0.0027		0.0049			0.0595	0	0.2789
2019KIGPRIM	-0.0018		0.0065		0.0002			0.0478	0	0.3924
2019LAMPRIM	0.0058		0.0083		8.2e-05	0.0005		0.0144	0	0.555
2019MRCPRIM	-0.0016		0		0.00012	0.0013		0.0207	0	0.5898
2020BLYPRIM	0.0081		0.0207					0.0412	0	0.6228
2020KIGPRIM			0.104					0.1406	0	0.3625
2020LAMPRIM	-0.0023		0.0502		6.23e-05			0.1857	0	0.4234
2021BIRCS4			0.0113					0.0164	0	0.4281
2021BLYPRIM	-0.0008		0.0039					0.0134	0	0.385
2021KIGPRIM	-0.0113		0.0221		0.0025			0.2097	0	0.4146
2021MRCPRIM	-0.0068		0		0.0025			0.0789	0	0.8337
2021VetchRank2			0.0061					0.0953	0	0
2021VetchWW		0.0461	0	0.0056			0.0069	0.0097	0	0
2021WMG			0.0126					0.0844	0	0

## Sheet: S2-Proportion genetic variance
Supplementary Table S2. REML estimates of the additive, non additive and total genetic variance. Percentage of total genetic variance explained by the additive and non additive component.
Site	gvarAD	gvarRES	tot	percentadditive	percentnonadditive
2015BLYPRIM	0.0158899	0.00119223	0.0329719	0.963841	0.0361589
2015KIG1X4	0.029851	0.000881093	0.0605831	0.985456	0.0145435
2015KIGPRIM	0.0247481	0.00379918	0.0532954	0.928715	0.0712853
2015LAMPRIM	0.0149753	0.00714168	0.0370923	0.807462	0.192538
2015MRCPRIM	0.0523601	0.012622	0.117342	0.892434	0.107566
2015WOSPRIM	0.00761649	0.00491495	0.0201479	0.756057	0.243943
2016BLYPRIM	0.0584042	0.0130462	0.129855	0.899533	0.100467
2016KIG1X4	0.0948835	0.030857	0.220624	0.860137	0.139863
2016KIGPRIM	0.0821928	0.00616635	0.170552	0.963845	0.0361553
2016LAMPRIM	0.0430217	0.00762095	0.0936643	0.918635	0.0813646
2016MRCPRIM	0.0416599	0.0350229	0.118343	0.704055	0.295945
2017BLYPRIM	0.0213723	0.00977312	0.0525178	0.813908	0.186092
2017KIG1X4	0.0260857	0.00826193	0.0604334	0.863289	0.136711
2017KIGPRIM	0.0120026	0.00808149	0.0320868	0.748137	0.251863
2017LAMPRIM	0.017986	0	0.0359721	1	0
2017WOLPRIM	0.0645105	0.038311	0.167332	0.771048	0.228952
2018BLYPRIM	0.00301599	0	0.00603198	1	0
2018KIG1X4	0.00713445	0.0161657	0.0304346	0.468837	0.531163
2018MRCPRIM	0.00529284	0.000754872	0.0113406	0.933436	0.066564
2018WOLPRIM	0.0617415	0.0135551	0.137038	0.901085	0.0989148
2019BLYPRIM	0.0123041	0.0062686	0.0308769	0.796981	0.203019
2019KIG1X4	0.0309207	0.0676334	0.129475	0.477633	0.522367
2019KIGPRIM	0.0425738	0.00299119	0.0881389	0.966063	0.0339373
2019LAMPRIM	0.00256856	0.00260357	0.00774068	0.663651	0.336349
2019MRCPRIM	0.0163105	0.00665707	0.039278	0.830514	0.169486
2020BLYPRIM	0.00241855	0.0064227	0.0112598	0.42959	0.57041
2020KIGPRIM	0.0188524	0.0233088	0.0610136	0.617974	0.382026
2020LAMPRIM	0.0283013	0.00906896	0.0656715	0.861904	0.138096
2021BIRCS4	0.0174556	0.0104223	0.0453335	0.770098	0.229902
2021BLYPRIM	0.00744589	0.0104937	0.0253855	0.586626	0.413374
2021KIGPRIM	0.0169887	0.0283738	0.0623511	0.544935	0.455065
2021MRCPRIM	0.0103129	0.00732144	0.0279473	0.738027	0.261973
2021VetchRank2	0.0714381	0	0.142876	1	0
2021VetchWW	0.0420288	0.0124889	0.0965465	0.870643	0.129357
2021WMG	0.0185754	0	0.0371509	1	0
